# Supplementary material for: Overcoming polyploidy pitfalls: a user guide for effective SNP conversion into KASP markers in wheat
Source: Theor Appl Genet. 2020 Jun 4;133(8):2413–30. doi: 10.1007/s00122-020-03608-x (PMC7360542; doi:10.1007/s00122-020-03608-x)
Supplement: Supplementary file 1 — Supplementary_Tables_S1_to_S4.xlxs (XLSX 40 kb) [file 122_2020_3608_MOESM1_ESM.xlsx]

## Sheet: Title
Original Research Article for Theoretical And Applied Genetics
Overcoming polyploidy pitfalls: A user guide for effective SNP conversion into KASP markers in wheat
Makhoul M1, Rambla C2, Voss-Fels KP2, Hickey LT2, Snowdon RJ1, Obermeier C1
1Department of Plant Breeding, Justus Liebig University, Giessen, Germany
2Queensland Alliance for Agriculture and Food Innovation, The University of Queensland, St Lucia, Australia
Corresponding author
Christian Obermeier
Email: Christian.obermeier@agrar.uni-giessen.de
Phone: +49 641 9937426
ORCID ID: https://orcid.org/0000-0001-5605-9106

## Sheet: S1
Supplementary Table S1 KASP primer sequences for 5B-homeolog-specific assays for haploblocks Hap-5B-RDMa and Hap-5B-RDMb
Haploblock	SNP name on 90K chip	Processed data received from TraitGenetics service provider	KASP assay name	SNP KASP	Primer Allele FAM	Haplotype-specificity of FAM primer	Primer Allele HEX	Haplotype-specificity of HEX primer	Common Primer	product size (bp) without FAM and HEX tail sequence
Hap-5B-RDMa	Excalibur_c25522_755	[T/C]	HapA2-2	[T/C]	GGCTCCTTCAGCACTGGACTGT	Hap-5B-RDMa-h2	GCTCCTTCAGCACTGGACTGC	Hap-5B-RDMa-h1	CAGTGAGGGTGCAACCGGT	49
	Kukri_c46570_214	[A/G]	HapA3-2†	[A/G]	CTTGCAGCATTTTCCAGCG	Hap-5B-RDMa-h2	GCTTGCAGCATTTTCCAGCA	Hap-5B-RDMa-h1	CCTCTCGTAAGACAATTATAAGACCTGT	145
	RAC875_c18088_2222	[A/G]	HapA5-2	[A/G]	GGTGGTTCATAATTTTTTGGGAAGATA	Hap-5B-RDMa-h2	GTGGTTCATAATTTTTTGGGAAGATG	Hap-5B-RDMa-h1	TTGGTAAACACGTTTCATGTGTAATGGT	92
	BobWhite_c43_86	[A/G]	HapA6-2	[T/C]	GCCGACATTGTAACTTTTTTGTAATTTTGAAT	Hap-5B-RDMa-h2	CCGACATTGTAACTTTTTTGTAATTTTGAAC	Hap-5B-RDMa-h1	CTTATTGCTATTCACAACTCATTCGAGTTC	84-85
	Excalibur_c60554_394*	[T/G]*	HapA9-2	[T/C]	AAGTCAGAGGCTGCAGCTTGTCTT	Hap-5B-RDMa-h2	AGTCAGAGGCTGCAGCTTGTCTC	Hap-5B-RDMa-h1	GYCCAAGATGGAGCGATGACTCA	97
Hap-5B-RDMb	BS00022231_51	[A/G]	HapB1-1	[A/G]	CCACAACAACAAGTGGCCCCTA	Hap-5B-RDMb-h2	CACAACAACAAGTGGCCCCTG	Hap-5B-RDMb-h1, Hap-5B-RDMb-h3, Hap-5B-RDMb-h8	GACCATTGTGGTCTCTGGTTGCTTA	48-49
	BS00022477_51	[A/G]	HapB2-2	[A/G]	CACAGGAACGATCACCTCAGCA	Hap-5B-RDMb-h1, Hap-5B-RDMb-h8	ACAGGAACGATCACCTCAGCG	Hap-5B-RDMb-h2, Hap-5B-RDMb-h3	AAGATAGTACTACAGTAGGGGTAAGAGGGAG	117
			HapB2-3†	[A/G]	CACAGGAACGATCACCTCAGCA	Hap-5B-RDMb-h1, Hap-5B-RDMb-h8	ACAGGAACGATCACCTCAGCG	Hap-5B-RDMb-h2, Hap-5B-RDMb-h3	CCGTGGATCAGGACTGCAAGATAG	134
	BS00029852_51	[T/G]	HapB3-2	[T/G]	CAACAAACTGTGACAGCAGATCCT	Hap-5B-RDMb-h2,Hap-5B-RDMb-h3	AACAAACTGTGACAGCAGATCCG	Hap-5B-RDMb-h1, Hap-5B-RDMb-h8	GAATCTCACTTGCTCAGTTTGCTGC	89
	BS00110293_51	[A/G]	HapB4-1	[T/C]	TACTCTGAACATTGTACTGCTGCTTT	Hap-5B-RDMb-h1	ACTCTGAACATTGTACTGCTGCTTC	Hap-5B-RDMb-h2, Hap-5B-RDMb-h3, Hap-5B-RDMb-h8	GCCAAAAAGCAGAATATCCCWTACACAAA	64
	IACX6288	[T/C]	HapB5-2	[T/C]	TGATACCTTACAGTATGCTGTGTTTGACT	Hap-5B-RDMb-h1	GATACCTTACAGTATGCTGTGTTTGACC	Hap-5B-RDMb-h2, Hap-5B-RDMb-h3, Hap-5B-RDMb-h8	GTGGTTTGGATAAATCAACARAAATCACA	90
	Tdurum_contig48959_1172	[T/G]	HapB6-1	[T/G]	ATCAATCAATCAATCAAAGCAGCAGGT	Hap-5B-RDMb-h3, Hap-5B-RDMb-h8	CAATCAATCAATCAAAGCAGCAGGG	Hap-5B-RDMb-h1, Hap-5B-RDMb-h2	CCTGGTTGATTTGGTTCTGATTTTCAGAT	54
			HapB6-2	[T/G]	ATCAATCAATCAATCAAAGCAGCAGGT	Hap-5B-RDMb-h3, Hap-5B-RDMb-h8	CAATCAATCAATCAAAGCAGCAGGG	Hap-5B-RDMb-h1, Hap-5B-RDMb-h2	TGGTTACTACTCCTGGTTGATTTGGTTCT	65
*Sanger sequencing revealed a A/G polymorphism instead of originally reported [T/G] polymorphism called from the 90K SNP array by the service provider
† PCR program rquires more addittional PCR cycles to form clear clusters (see supplementary Figure S2)
KASP assay names in green colour were used to select for high root biomass

## Sheet: S2
Supplementary Table S2 SNP flanking and derived probe sequences used on the 90K Wheat array
SNP ID*	SNP flanking sequence*	SNP#	ILMN Strand#	Customer Strand#	Derived 50 bp probe sequence plus detected polymorphism at 3' end+	Instructions to derive probe sequence from SNP flaniking sequences using Illumina TOP/BOT strand information in columns Customer Strand and ILMN strand
GENE-2890_482	AGGTAGTAAAGAGRCAACCAGATAATCATAAATGCCACATAATAAT[A/G]GAGCTAACACGAGCTAATTGATGTGATTCATGACTGGTGATTGGTGAAGA	[T/C]	BOT	TOP	TCTTCACCAATCACCAGTCATGAATCACATCAATTAGCTCGTGTTAGCTC[T/C]	reverse complement of right 50 bp
Excalibur_c25522_755	GCACCCGCATGGGAGTAGATCGCCGATGCGGCTCCTTCAGCACTGGACTG[T/C]GTAGTTTCACCGGTTGCACCCTCACTGCCTGGGGCGTACCCATAGTGCAT	[A/G]	TOP	BOT	ATGCACTATGGGTACGCCCCAGGCAGTGAGGGTGCAACCGGTGAAACTAC[A/G]	reverse complement sequence, then take left 50 bp
Kukri_c46570_214	aggaaggagatcaacgaactcgcgcttaaaagatatcttcattttccagc[A/G]CGCTTCGGATTCCTGGAGCGTTGCAAGATCACGCTCAAGTCCGTGGAGAG	[T/C]	BOT	TOP	CTCTCCACGGACTTGAGCGTGATCTTGCAACGCTCCAGGAATCCGAAGCG[T/C]	reverse complement of right 50 bp
RAC875_c12293_588	ccttggatcatctcatcatcgactccttcaatgaaggactcgaattcatc[A/G]CCCGGTCCTGCTGATGGGGTCCAGTTGAATGGTTGACTAATCTCCATCCA	[T/C]	BOT	TOP	TGGATGGAGATTAGTCAACCATTCAACTGGACCCCATCAGCAGGACCGGG[T/C]	reverse complement of right 50 bp
RAC875_c18088_2222	ACTTCAAAATAAAACTCACCAGGCGGTGGTTCATAATTTTTTGGGAAGAT[A/G]ccagcaaaaatatcagctgatgagccgaaggtcttggagcccctccatac	[A/G]	TOP	TOP	ACTTCAAAATAAAACTCACCAGGCGGTGGTTCATAATTTTTTGGGAAGAT[A/G]	left 50 bp
BobWhite_c43_86	ATTGCTATTCACAACTCATTCGAGTTCAGCTTCAACAATACAACATTCTG[A/G]TTCAAAATTACAAAAAAGTTACAATGTCGGCGATCATCGCCATGGCGCCT	[T/C]	BOT	TOP	AGGCGCCATGGCGATGATCGCCGACATTGTAACTTTTTTGTAATTTTGAA[T/C]	reverse complement of right 50 bp
RAC875_c18088_950	ACCTGACCATCAGTTTTGATAGGAACAACGTCCTTAGGGCGAAATATGTA[T/C]gctccagaagcctgaggatcatctccgcctccatcttgtcctatgtaata	[T/C]	BOT	BOT	ACCTGACCATCAGTTTTGATAGGAACAACGTCCTTAGGGCGAAATATGTA[T/C]	reverse complement sequence, then reverse complennt of right 50 bp
RAC875_c24226_1356	ggggctcaaaacagtgattgttaggccgaactctttaatgacaaagctgg[A/C]GTTGAACGCCTTTAGAGTGAGCACGCCGCACCCTTCATGCCGGATCACCA	[T/G]	BOT	TOP	TGGTGATCCGGCATGAAGGGTGCGGCGTGCTCACTCTAAAGGCGTTCAAC[T/G]	reverse complement of right 50 bp
Excalibur_c60554_394	TCAATGACGCRGACAGTGACGTCAGGCACGGAGGAGCGAAGAGCGGCAGC[T/G]AGACAAGCTGCAGCCTCTGACTTGCCGCTGCACGGCTGCCCGCACATCAC	[A/C]	TOP	BOT	GTGATGTGCGGGCAGCCGTGCAGCGGCAAGTCAGAGGCTGCAGCTTGTCT[A/C]	reverse complement sequence, then take left part
BS00022231_51	caacgcagagtaaagccagtacaaattctccacaacaacaagtggcccct[A/G]TTAAGCAACCAGAGACCACAATGGTCAGCAATCATAAATTCAAGAAACCT	[T/C]	BOT	TOP	AGGTTTCTTGAATTTATGATTGCTGACCATTGTGGTCTCTGGTTGCTTAA[T/C]	reverse complement of right 50 bp
BS00022477_51	TCACAGTCCGGGCACTTCTTCTCCGGCTCCACAGGAACGATCACCTCAGC[A/G]CAGCTGTGGCACCAGTACCTGCTTTCCTGACCTTCTTCCATCTTGTGACT	[A/G]	TOP	TOP	TCACAGTCCGGGCACTTCTTCTCCGGCTCCACAGGAACGATCACCTCAGC[A/G]	left 50 bp
BS00029852_51	CAAGCTGGCAGCTTATGATCCCACAATCAACAAACTGTGACAGCAGATCC[T/G]TCTCATGTTCCTCAAGACCCCTGCAAATAACAAGAAAATGGCAGCAAACT	[A/C]	TOP	BOT	AGTTTGCTGCCATTTTCTTGTTATTTGCAGGGGTCTTGAGGAACATGAGA[A/C]	reverse complement sequence, then take left 50 bp
BS00110293_51	GTGTTGCCTGCAGCCAAAAAGCAGAATATCCCATACACAAACTATTTTCA[A/G]AAGCAGCAGTACAATGTTCAGAGTAAAGCCAGTACAAATTCTCCACAACA	[A/G]	TOP	TOP	GTGTTGCCTGCAGCCAAAAAGCAGAATATCCCATACACAAACTATTTTCA[A/G]	left 50 bp
IACX6288	TCTTTGCTGCATTCAAGGAGATCTAATTTCGATGATACCTTACAGTATGCTGTGTTTGAC[T/C]GCCCTTCGCTAGAGTCCTGTAATATGATTTGTCGTGATTTCTGTCGATTTATCCAAACC	[A/G]	TOP	BOT	GGTTTGGATAAATCGACAGAAATCACGACAAATCATATTACAGGACTCTAGCGAAGGG[G/A]	reverse complement sequence, then take left 50 bp
Tdurum_con48959_1172	gggatcagaatcagcaccaaaccaatcaatcaatcaatcaaagcagcagg[T/G]ATCTGAAAATCAGAACCAAATCAACCAGGAGTAGTAACCAATCGATCAAA	[A/C]	TOP	BOT	TTTGATCGATTGGTTACTACTCCTGGTTGATTTGGTTCTGATTTTCAGAT[A/C]	reverse complement sequence, then take left 50 bp
*from Wang et al. 2014, Supplementary Table S5
#data from Illumina manifest file, ILMN Strand = Design Strand
+according to Illuminas TOP/BOT strand nomenclature and method: https://www.illumina.com/documents/products/technotes/technote_topbot.pdf, http://emea.support.illumina.com/bulletins/2017/06/how-to-interpret-dna-strand-and-allele-information-for-infinium-.html, probe sequence = design strand

## Sheet: S3
Supplementary Table S3 Comparison of SNP calls using different detection technologies for selected genotypes and markers
Genotype number	Technologies used for comparison with 90K SNP chip data	Haplotype combinations of selected genotypes defined by Voss-Fels et al. (2017)	90k SNP probe used for analysis of genotype	Haploblock specificity of applied 90k SNP probe (Voss-Fels et al., 2017)	90k SNP chip call by commercial genotyping service (using their own cluster file)	GenomeStudio call with standard manifest file	Derived KASP assay used for genotyping	KASP assay call	Sanger sequening call from 5B homeolog target for SNP	Similarity of 50 bp SNP chip probe sequence with 5B homeology revealed by Sanger sequencing
314	Sanger sequencing	Hap-5B-RDMa-h7, Hap-5B-RDMb-h9	GENE-2890_482	Hap-5B-RDMa	R (A/G)	No call	-	-	GG	1
061	KASP, Sanger sequencing	Hap-5B-RDMa-h1, Hap-5B-RDMb-h1	Kukri_c46570_214	Hap-5B-RDMa	A	No call	HapA3-2	AA	AA	1
070	KASP, Sanger sequencing	Hap-5B-RDMa-h1, Hap-5B-RDMb-h5			A	No call		AA	AA	1
314	KASP, Sanger sequencing	Hap-5B-RDMa-h7, Hap-5B-RDMb-h9			A	No call		AA	AA	1
547	KASP, Sanger sequencing	Hap-5B-RDMa-h1, Hap-5B-RDMb-h1			A	No call		AA	AA	1
634	KASP, Sanger sequencing	Hap-5B-RDMa-h1, Hap-5B-RDMb-h1			A	No call		AA	AA	1
170	KASP, Sanger sequencing	Hap-5B-RDMa-h6, Hap-5B-RDMb-h1	BobWhite_c43_86	Hap-5B-RDMa	G	No call	HapA6-2	GG	GG	74%*
907	KASP, Sanger sequencing	Hap-5B-RDMa-h1, Hap-5B-RDMb-h1			G	No call		GG	GG	74%*
908	KASP, Sanger sequencing	Hap-5B-RDMa-h1, Hap-5B-RDMb-h8			failed	No call		GG	GG	74%*
160	Sanger sequencing	Hap-5B-RDMa-h3, Hap-5B-RDMb-h1	RAC875_c18088_950	Hap-5B-RDMa	failed	BB	-	-	CC	1
176	Sanger sequencing	Hap-5B-RDMa-h3, Hap-5B-RDMb-h1			failed	BB			CC	1
556	Sanger sequencing	Hap-5B-RDMa-h3, Hap-5B-RDMb-h1			failed	BB			CC	1
578	Sanger sequencing	Hap-5B-RDMa-h3, Hap-5B-RDMb-h1			failed	BB			CC	1
314	Sanger sequencing	Hap-5B-RDMa-h7, Hap-5B-RDMb-h9			Y (T/C)	BB			CC	1
332	Sanger sequencing	Hap-5B-RDMa-h4, Hap-5B-RDMb-h1	RAC875_c24226_1356	Hap-5B-RDMa	failed	AB	-	-	AA	1
365	Sanger sequencing	Hap-5B-RDMa-h4, Hap-5B-RDMb-h1			failed	AB			AA	1
415	Sanger sequencing	Hap-5B-RDMa-h4, Hap-5B-RDMb-h1			failed	AB			AA	1
314	Sanger sequencing	Hap-5B-RDMa-h7, Hap-5B-RDMb-h9			M (A/C)	AB			AA	1
98	KASP, Sanger sequencing	Hap-5B-RDMa-h5, Hap-5B-RDMb-h2	Excalibur_c60554_394	Hap-5B-RDMa	failed	BB	HapB9-2	GG	GG	1
626	KASP, Sanger sequencing	Hap-5B-RDMa-h5, Hap-5B-RDMb-h4			failed	No call		GG	GG	1
314	KASP, Sanger sequencing	Hap-5B-RDMa-h7, Hap-5B-RDMb-h9			failed	BB		GG	GG	1
314	KASP, Sanger sequencing	Hap-5B-RDMa-h7, Hap-5B-RDMb-h9	BS00022477_51	Hap-5B-RDMb	R (A/G)	No call	HapB2-2	AA	AA	1
74	KASP, Sanger sequencing	Hap-5B-RDMa-h1, Hap-5B-RDMb-h4	BS00029852_51	Hap-5B-RDMb	failed	BB	HapB3-2	GG	GG	1
140	KASP, Sanger sequencing	Hap-5B-RDMa-h1, Hap-5B-RDMb-h4			failed	BB		GG	GG	1
166	KASP, Sanger sequencing	Hap-5B-RDMa-h1, Hap-5B-RDMb-h4			failed	BB		GG	GG	1
236	KASP, Sanger sequencing	Hap-5B-RDMa-h1, Hap-5B-RDMb-h4			failed	BB		GG	GG	1
297	KASP, Sanger sequencing	Hap-5B-RDMa-h1, Hap-5B-RDMb-h4			K (T/G)	BB		GG	GG	1
315	KASP, Sanger sequencing	Hap-5B-RDMa-h1, Hap-5B-RDMb-h4			failed	BB		GG	GG	1
629	KASP, Sanger sequencing	Hap-5B-RDMa-h1, Hap-5B-RDMb-h4			failed	BB		GG	GG	1
649	KASP, Sanger sequencing	Hap-5B-RDMa-h1, Hap-5B-RDMb-h4			failed	BB		GG	GG	1
626	KASP, Sanger sequencing	Hap-5B-RDMa-h7, Hap-5B-RDMb-h9			K (T/G)	BB		GG	GG	1
314	KASP, Sanger sequencing	Hap-5B-RDMa-h5, Hap-5B-RDMb-h5			K (T/G)	No call		GG	GG	1
289	KASP, Sanger sequencing	Hap-5B-RDMa-h1, Hap-5B-RDMb-h2	BS00110293_51	Hap-5B-RDMb	A	No call	HapB4-1	AA	AA	1
13	KASP, Sanger sequencing	Hap-5B-RDMa-h1, Hap-5B-RDMb-h7	IACX6288	Hap-5B-RDMb	failed	AB	HapB5-2	TT	TT	0.9491
70	KASP, Sanger sequencing	Hap-5B-RDMa-h1, Hap-5B-RDMb-h5			failed	BB		CC	CC	0.9661
383	KASP, Sanger sequencing	Hap-5B-RDMa-h2, Hap-5B-RDMb-h6			failed	BB		CC	CC	0.9661
614	KASP, Sanger sequencing	Hap-5B-RDMa-h1, Hap-5B-RDMb-h5			failed	BB		CC	CC	0.9661
*18 bp deletion at the 5' end of genome sequence complementary to probe sequence

## Sheet: S4
Supplementary Table S4 BLASTN results for 15 SNP probe flanking regions of the 90K array against wheat reference genome IWGSC v1.0
Haploblock	SNP No.	SNP name	Processed data received from TraitGenetics	No. of hits for 101 bp probe sequence	Best hit in up to 6 homeologous and paralogous copies	% Identity	Alignment length	E-value	Comment	Genomic location	Overlapping gene1	1st approach: KASP design using 101 bp SNP probe sequences	2nd approach: KASP design using alignment to IWGSC reference genome	3rd approach: KASP design using multiple reference genome/assemblies and Sanger sequencing of selected genotypes
Hap-5B-RDMa	1	GENE-2890_482	[A/G]	3	5B1	97.9	97	4.3E-45		664025433-664025529	TraesCS5B02G497100	Wrong cluster	Wrong cluster	Locus-specific design not possible
					5A1	95.9	97	3.0E-40		654621181-654621277	TraesCS5A02G483800	-
					5D1	95	92	5.0E-36		527501847- 527501941	TraesCS5D02G497400	-
	2	Excalibur_c25522_755	[T/C]	6	5B1	99	101	2.9E-48		663523031-663523131	TraesCS5B02G496500	Wrong cluster	Wrong cluster	Correct cluster
					5A1	96	101	7.3E-41		654409722-654409822	TraesCS5A02G483400	-
					5D1	92.1	101	1.9E-31		527199857-527199957	TraesCS5D02G496800	-
					5A2	92.1	101	1.9E-31		654409908-654410008	TraesCS5A02G483400	-
					5B2	91	101	4.8E-29		663523192-663523292	TraesCS5B02G496500	-
					5D2	92.8	83	1.9E-25		527199705-527199787	TraesCS5D02G496800	-
	3	Kukri_c46570_214	[A/G]	4	5B2	100	39	3.1E-12	interrupted by intron	663080112-663080150	X
						98.4	62	7.6E-25		663079864-663079925	X
					5B1	97.4	39	7.9E-10	interrupted by intron	663135455-663135516	TraesCS5B02G495900	No cluster	Correct cluster	Correct cluster
						98.4	62	7.6E-25		663135703-663135741	TraesCS5B02G495900
					5D1	98.4	62	7.6E-25	interrupted by intron	527097209-527097270	TraesCS5D02G496300
						100	39	3.1E-12		527097485-527097523	TraesCS5D02G496300
					5A1	96.8	62	1.9E-22	interrupted by intron	654109041-654109102	TraesCS5A02G482700
						100	39	3.1E-12		654109325-654109363	TraesCS5A02G482700
	4	RAC875_c12293_588	[A/G]	3	5B1	100	27	5e-05	interrupted by intron	664021382-664021458	TraesCS5B02G708510LC©	Wrong cluster	Wrong cluster	Locus-specific design not possible
						98.7	77	7e-34		664021529-664021555	TraesCS5B02G708510LC©
					5A1	96.1	77	4.8E-29	interrupted by intron	654616937-654617013	TraesCS5A02G649010LC©
						100	27	5e-05		654617083-654617109	TraesCS5A02G649010LC©
					5D1	94.8	77	1.2E-26	interrupted by intron	527497759-527497835	TraesCS5D02G588710LC©
						100	27	5e-05		527497904-527497930	TraesCS5D02G588710LC©
	5	RAC875_c18088_2222	[A/G]	3	5B1	100	39	3e-12	interrupted by intron	663509268-663509306	TraesCS5B02G496400	No cluster	Correct cluster	Correct cluster
						96.8	62	2e-22		663509618-663509679	TraesCS5B02G496400
					5D1	100	39	3e-12	interrupted by intron	527183107-527183145	TraesCS5D02G496800
						96.8	62	2e-22		527183455-527183516	TraesCS5D02G496800
					5A1	97.4	39	8e-10	interrupted by intron	654397596-654397634	TraesCS5A02G483300
						96.8	62	2e-22		654397945-654398006	TraesCS5A02G483300
	6	BobWhite_c43_86	[A/G]	3	5B1	99	101	2.9E-48		663516513-663516613	TraesCS5B02G496400	Wrong cluster	Wrong cluster	Correct cluster
					5D1	97.3	75	3.0E-30		527195734-527195808	TraesCS5D02G496800
					5A1	90.8	76	7.8E-19		54405193-654405268	TraesCS5A02G483300
	7	RAC875_c18088_950	[T/C]	3	5B1	100	40	7.9E-13	interrupted by intron	663512943-663512982	TraesCS5B02G496400	No cluster	Wrong cluster	Wrong cluster
						98.4	64	4.8E-26		663513069-663513132	TraesCS5B02G496400
					5A1	97.5	40	2.0E-10	interrupted by intron	654401278-654401317	TraesCS5A02G483300
						98.4	64	4.8E-26		654401404-654401467	TraesCS5A02G483300
					5D1	95	40	5.0E-8	interrupted by intron	527186760-527186799	TraesCS5D02G496800
						96.9	64	1.9E-22		527186886-527186949	TraesCS5D02G496800
	8	RAC875_c24226_1356	[A/C]	4	5B1	100	10	-	interrupted by intron	663136894- 663136904	TraesCS5B02G495900	Wrong cluster	Locus-specific design not possible	Locus-specific design not possible
						98.9	90	1.8E-40		663136980-663137069
					5D1	100	10	-	interrupted by intron	527098675-527098685	TraesCS5D02G496300
						97.8	90	2.9E-39		527098761-527098850
					5A1	100	10	-	interrupted by intron	654110756-654110766	TraesCS5A02G482700
						95.6	90	1.9E-34		654110842-654110931
					5B2	100	10	-	interrupted by intron	663082283-663082293	X
						96.3	80	7.5E-31		663082369-663082448
	9	Excalibur_c60554_394	[T/G] [A/G]*	3	5A1	98	101	1.9E-47		654622109-654622209	TraesCS5A02G483800
					5B1	97	101	4.9E-45		664026373-664026473	TraesCS5B02G497100	Wrong cluster	Wrong cluster	Correct cluster
					5D1	96	101	1.3E-42		527502787-527502887	TraesCS5D02G497400
Hap-5B-RDMb	1	BS00022231_51	[A/G]	1	5B1	99	96	2.9E-45		653655578-653655673	TraesCS5B02G691400LC©	Correct cluster	Correct cluster	Correct cluster
	2	BS00022477_51	[A/G]	3	5B1	99	101	2.9E-48		652632762-652632862	TraesCS5B02G480100	Wrong cluster	Correct cluster	Correct cluster
					5A1	98	101	7.2E-46		645467598-645467698	TraesCS5A02G467700
					5D1	96	101	4.6E-41		518920568-518920668	TraesCS5D02G480800
	3	BS00029852_51	[T/G]	3	5B1	99	101	2.9E-48		652634893-652634993	TraesCS5B02G480100	Wrong cluster	Correct cluster	Correct cluster
					5D1	98.9	88	1.8E-40		518922686-518922773	TraesCS5D02G480800
					5A1	96.8	63	4.8E-23		645469861-645469923	TraesCS5A02G467700
	4	BS00110293_51	[A/G]	1	5B1	99	101	2.9E-48		653655509-653655609	TraesCS5B02G691400LC©	Correct cluster	Correct cluster	Correct cluster
	5	IACX6288	[T/C]	3	5D1	98.3	120	4.0E-57		519343455-519343574	TraesCS5D02G481300
					5A1	97.5	120	1.0E-54		645773157-645773276	TraesCS5A02G468400
					5B1	97.5	120	1.0E-54		653704379-653704498	TraesCS5B02G481000	Wrong cluster	Correct cluster	Correct cluster
	6	Tdurum_contig48959_1172	[T/G]	2	5B1	99	101	2.9E-48		653432974-653433074	TraesCS5B02G480900	Correct cluster	Correct cluster	Correct cluster
					5D1	92.9	56	5.0E-14		519277753-519277808	TraesCS5D02G481200
	1	Overlapping genes were identified using EnsemblPlant website, SNP probe flanking regions were subjected to BLASTN against Triticum aestivum IWGSC RefSeq v1.0
	X	indicates to no overlapping genes were identified using EnsemblPlant website
	©	Overlapping genes were identified using Wheat Expression Browser (http://wheat-expression.com).
	5B	Sequence which was used to design KASP assays (see supplementary table S1)
	*	Sanger sequencing revealed for SNP Excalibur_c60554_394 a A/G polymorphism instead of reported T/G polymorphism called from 90K SNP array
		BLAST hits were filtered with an E-value threshold of 10e− 5
